# Supplementary material for: RAFFI: Accurate and fast familial relationship inference in large scale biobank studies using RaPID
Source: PLoS Genet. 2021 Jan 21;17(1):e1009315. doi: 10.1371/journal.pgen.1009315 (PMC7853505; doi:10.1371/journal.pgen.1009315)
Supplement: S2 Appendix — (XLSX) [file pgen.1009315.s011.xlsx]

## Sheet: Genotyping_error
Tool	Error	Precision							Recall							F1
		PO	FS	2nd	3rd	4th	> 4		PO	FS	2nd	3rd	4th	> 4		PO	FS	2nd	3rd	4th	> 4
RAFFI	0	0.994854	0.994949	0.956359	0.865308	0.658637	0.999144		0.998833	1	0.996108	0.954332	0.849394	0.99472		0.99684	0.997468	0.975829	0.907642	0.741951	0.996927
	0.1	0.995348	0.994294	0.952288	0.843324	0.622036	0.999331		0.9985	1	0.996108	0.957694	0.848441	0.993747		0.996922	0.997139	0.973705	0.896878	0.717809	0.996531
	0.2	0.995513	0.994294	0.952913	0.846623	0.6266	0.999307		0.9985	1	0.996189	0.957436	0.849021	0.99387		0.997004	0.997139	0.97407	0.898626	0.721048	0.996581
	0.3	0.995513	0.994513	0.953826	0.850859	0.632467	0.99928		0.9985	1	0.996149	0.956568	0.850068	0.994027		0.997004	0.997249	0.974528	0.900622	0.725298	0.996647
	0.4	0.995515	0.994731	0.954339	0.853988	0.638427	0.999243		0.998833	1	0.996149	0.95581	0.849363	0.994195		0.997171	0.997359	0.974796	0.902035	0.728942	0.996712
	0.5	0.99469	0.995387	0.955837	0.858262	0.645288	0.999207		0.999	1	0.995948	0.955441	0.849601	0.994376		0.99684	0.997688	0.97548	0.904248	0.733482	0.996786
KING	0	1	0.994513	0.890568	0.691458	0.641488	0.997127		1	1	0.997753	0.925771	0.548048	0.996194]		1	0.997249	0.941119	0.79164	0.591098	0.99666
	0.1	1	0.994731	0.898345	0.707451	0.657465	0.997033		1	1	0.997673	0.928783	0.556184	0.996414		1	0.997359	0.945408	0.803147	0.602599	0.996724
	0.2	1	0.994949	0.905961	0.72307	0.671442	0.996937		1	1	0.997553	0.931535	0.563067	0.996608		1	0.997468	0.949553	0.81417	0.612497	0.996773
	0.3	1	0.995605	0.91302	0.738929	0.686034	0.996848		1	1	0.997633	0.933715	0.570447	0.996804		1	0.997798	0.953453	0.82498	0.622924	0.996826
	0.4	1	0.997139	0.91982	0.753694	0.699111	0.996737		1	1	0.997793	0.935692	0.574458	0.996992		1	0.998567	0.957221	0.83489	0.630684	0.996864
	0.5	1	0.998017	0.926419	0.769153	0.712258	0.996639		1	0.999779	0.997593	0.937391	0.579931	0.99717		1	0.998897	0.960689	0.844979	0.639319	0.996905

## Sheet: Phasing_error
Tool	Error	Precision							Recall							F1
		PO	FS	2nd	3rd	4th	> 4		PO	FS	2nd	3rd	4th	> 4		PO	FS	2nd	3rd	4th	> 4
RAFFI	1 in 20 cM	0.994195	0.995387	0.964865	0.899456	0.711462	0.998641		0.999	1	0.994865	0.940865	0.832675	0.996116		0.996592	0.997688	0.979635	0.919694	0.767311	0.997377
	2 in 20 cM	0.995513	0.994294	0.952913	0.846623	0.6266	0.999307		0.9985	1	0.996189	0.957436	0.849021	0.99387		0.997004	0.997139	0.97407	0.898626	0.721048	0.996581
	3 in 20 cM	0.995513	0.994513	0.953826	0.850859	0.632467	0.99928		0.9985	1	0.996149	0.956568	0.850068	0.994027		0.997004	0.997249	0.974528	0.900622	0.725298	0.996647
	4 in 20 cM	0.995515	0.994731	0.954339	0.853988	0.638427	0.999243		0.998833	1	0.996149	0.95581	0.849363	0.994195		0.997171	0.997359	0.974796	0.902035	0.728942	0.996712
	5 in 20 cM	0.996676	0.998652	0.985422	0.893201	0.683758	0.995347		0.999333	0.980799	0.878641	0.704083	0.606953	0.998541		0.998003	0.989645	0.928973	0.787446	0.64307	0.996942
KING	1 in 20 cM	1	0.994513	0.890568	0.691458	0.641488	0.997127		1	0.997249	0.941119	0.79164	0.591098	0.99666		1	0.997249	0.941119	0.79164	0.591098	0.99666
	2 in 20 cM	1	0.994513	0.890568	0.691458	0.641488	0.997127		1	0.997249	0.941119	0.79164	0.591098	0.99666		1	0.997249	0.941119	0.79164	0.591098	0.99666
	3 in 20 cM	1	0.994513	0.890568	0.691458	0.641488	0.997127		1	0.997249	0.941119	0.79164	0.591098	0.99666		1	0.997249	0.941119	0.79164	0.591098	0.99666
	4 in 20 cM	1	0.994513	0.890568	0.691458	0.641488	0.997127		1	0.997249	0.941119	0.79164	0.591098	0.99666		1	0.997249	0.941119	0.79164	0.591098	0.99666
	5 in 20 cM	1	0.994513	0.890568	0.691458	0.641488	0.997127		1	0.997249	0.941119	0.79164	0.591098	0.99666		1	0.997249	0.941119	0.79164	0.591098	0.99666

## Sheet: Genotyping_phasing_error
Tool	Error	Precision							Recall							F1
		PO	FS	2nd	3rd	4th	> 4		PO	FS	2nd	3rd	4th	> 4		PO	FS	2nd	3rd	4th	> 4
RAFFI	0.1% + 1 in 20 cM	0.995017	0.994731	0.962004	0.88208	0.679858	0.998946		0.998333	1	0.995426	0.948827	0.845466	0.9953		0.996672	0.997359	0.97843	0.914237	0.753672	0.99712
	0.2% + 2 in 20 cM	0.99353	0.994731	0.966194	0.897427	0.704011	0.998601		0.998167	1	0.994103	0.938112	0.828633	0.996005		0.995843	0.997359	0.979949	0.917318	0.761255	0.997301
	0.3% + 3 in 20 cM	0.992053	0.996043	0.969189	0.907108	0.712872	0.998224		0.998667	1	0.991896	0.920414	0.805767	0.996434		0.995349	0.998018	0.980411	0.913712	0.756478	0.997329
	0.4% + 4 in 20 cM	0.994194	0.996042	0.97626	0.919678	0.720236	0.997581		0.998833	0.999779	0.984915	0.885239	0.764991	0.99704		0.996508	0.997907	0.980568	0.90213	0.741939	0.997311
	0.5% + 5 in 20 cM	0.994525	0.99801	0.985457	0.920605	0.715252	0.996503		0.999	0.996027	0.943352	0.801792	0.692507	0.997919		0.996757	0.997018	0.963945	0.857101	0.703696	0.997211
KING	0.1% + 1 in 20 cM	1	0.994731	0.897827	0.707582	0.657416	0.997036		1	1	0.997673	0.928746	0.556423	0.996411		1	0.997359	0.94512	0.803218	0.602718	0.996723
	0.2% + 2 in 20 cM	1	0.994731	0.9057	0.723286	0.672047	0.996931		1	1	0.997593	0.93124	0.562746	0.996621		1	0.997359	0.949428	0.814194	0.612559	0.996776
	0.3% + 3 in 20 cM	1	0.996262	0.912584	0.738545	0.686671	0.996846		1	1	0.997633	0.933844	0.56998	0.996813		1	0.998128	0.953215	0.824792	0.622908	0.99683
	0.4% + 4 in 20 cM	1	0.997139	0.920049	0.754722	0.699738	0.996744		1	1	0.997673	0.93595	0.575982	0.996993		1	0.998567	0.95729	0.835623	0.631857	0.996868
	0.5% + 5 in 20 cM	1	0.997797	0.926344	0.770014	0.712862	0.996638		1	0.999779	0.997513	0.937502	0.580667	0.997173		1	0.998787	0.960612	0.845544	0.64001	0.996906

## Sheet: marker_density
Tool	#Markers	Precision							Recall							F1
		PO	FS	2nd	3rd	4th	> 4		PO	FS	2nd	3rd	4th	> 4		PO	FS	2nd	3rd	4th	> 4
RAFFI	329360	0.995184	0.994513	0.955072	0.858243	0.646758	0.999205		0.998667	1	0.996108	0.955515	0.849239	0.994414		0.996922	0.997249	0.975159	0.90427	0.734296	0.996804
	164680	0.995184	0.994513	0.955105	0.858067	0.646406	0.999205		0.998667	1	0.996028	0.955588	0.849104	0.994406		0.996922	0.997249	0.975137	0.904206	0.734018	0.9968
	82340	0.995347	0.994076	0.950796	0.837553	0.611163	0.99937		0.998333	1	0.996189	0.957731	0.847446	0.993447		0.996838	0.997029	0.972963	0.89362	0.710167	0.9964
KING	329360	1	0.994731	0.886924	0.689054	0.636491	0.997054		1	1	0.997834	0.923813	0.539953	0.996167		1	0.997359	0.939115	0.789348	0.584261	0.99661
	164680	1	0.995387	0.896518	0.72542	0.657346	0.996894		1	1	0.997874	0.925919	0.562632	0.996397		1	0.997688	0.944485	0.813498	0.606312	0.996646
	82340	1	0.997578	0.936318	0.834996	0.730098	0.996418		1	1	0.996871	0.926455	0.614934	0.997396		1	0.998788	0.965646	0.878351	0.667586	0.996907

## Sheet: admix
Tool	Population	Precision							Recall							F1
		PO	FS	2nd	3rd	4th	> 4		PO	FS	2nd	3rd	4th	> 4		PO	FS	2nd	3rd	4th	> 4
RAFFI	British-African	0.997838	0.995089	0.963415	0.867095	0.669363	0.998993		1	1	0.996328	0.956664	0.844378	0.994761		0.998918	0.997538	0.979595	0.90968	0.746753	0.996872
	British + British-African + African	0.994912	0.996552	0.958733	0.858954	0.655555	0.999925		0.9995	1	0.996352	0.954521	0.844859	0.999549		0.997201	0.998273	0.977181	0.90422	0.738265	0.999737
	British-African-Chinese	0.997008	0.996237	0.960992	0.85893	0.652644	0.99905		0.999667	1	0.997243	0.95566	0.84171	0.994484		0.998336	0.998115	0.978782	0.904717	0.735217	0.996762
KING	British-African	1	0.995304	0.915069	0.741779	0.672366	0.996077		1	1	0.99736	0.934154	0.558865	0.996235		1	0.997647	0.954444	0.826925	0.610384	0.996156
	British + British-African + African	1	0.995508	0.89368	0.690221	0.651897	0.999736		1	1	0.997705	0.925783	0.533325	0.9997		1	0.997749	0.942832	0.790833	0.58668	0.999718
	British-African-Chinese	1	0.995067	0.912881	0.735153	0.66276	0.996719		1	1	0.997403	0.935685	0.566909	0.996365		1	0.997527	0.953272	0.823385	0.611099	0.996542

## Sheet: ibdkin
Tool	Genotpying Error (%)	Precision					Recall					F1
		1st	2nd	3rd	> 3		1st	2nd	3rd	> 3		1st	2nd	3rd	> 3
RAFFI	0.1	0.995745	0.952288	0.843324	0.999865		1	0.996108	0.957694	0.998786		0.997868	0.973705	0.896878	0.999326
	0.2	0.995839	0.952913	0.846623	0.999861		1	0.996189	0.957436	0.998817		0.997915	0.97407	0.898626	0.999339
	0.3	0.995933	0.953826	0.850859	0.999853		1	0.996149	0.956568	0.998857		0.997963	0.974528	0.900622	0.999355
	0.4	0.995839	0.954339	0.853988	0.999846		1	0.996149	0.95581	0.998887		0.997915	0.974796	0.902035	0.999366
KING	0.1	0.997726	0.898345	0.707451	0.999864		1	0.997673	0.928783	0.997371		0.998862	0.945408	0.803147	0.998616
	0.2	0.997821	0.905961	0.72307	0.999854		1	0.997553	0.931535	0.997559		0.998909	0.949553	0.81417	0.998705
	0.3	0.998104	0.91302	0.738929	0.999842		1	0.997633	0.933715	0.997744		0.999051	0.953453	0.82498	0.998792
	0.4	0.998767	0.91982	0.753694	0.999831		1	0.997793	0.935692	0.99791		0.999383	0.957221	0.83489	0.998869
IBDkin	0.1	0.996122	0.968059	0.88987	0.999768		1	0.994624	0.951173	0.999205		0.998057	0.981162	0.919501	0.999486
	0.2	0.999904	0.989945	0.889303	0.997972		0.994113	0.84133	0.700369	0.999903		0.997	0.909607	0.783609	0.998937
	0.3	1	0.041082	0.131025	0.993662		0.013959	0.017853	0.068243	0.999996		0.027533	0.02489	0.089744	0.996819
	0.4	0	0	0.004748	0.991277		0	0	0.001145	1		0	0	0.001846	0.99562
